# Supplementary material for: The potential value of the use of berberine in depression: a systematic review and meta-analysis of preclinical studies
Source: Front Pharmacol. 2025 Nov 3;16:1664784. doi: 10.3389/fphar.2025.1664784 (PMC12620832; doi:10.3389/fphar.2025.1664784)
Supplement: Supplementary file 1 [file DataSheet1.zip]

Archive with 40 entries (40 files):
- Supplementary Figures/Fig19.tif
- Supplementary Figures/Fig20.tif
- Supplementary Figures/Fig21.tif
- Supplementary Figures/Fig22.tif
- Supplementary Figures/Fig23.tif
- Supplementary Figures/Fig24.tif
- Supplementary Figures/Fig25.tif
- Supplementary Figures/Fig26.tif
- Supplementary Figures/Fig27.tif
- Supplementary Figures/Fig28.tif
- Supplementary Figures/Fig29.tif
- Supplementary Figures/Fig30.tif
- Supplementary Figures/Fig31.tif
- Supplementary Figures/Fig32.tif
- Supplementary Figures/Fig33.tif
- Supplementary Figures/Fig34.tif
- Supplementary Figures/Fig35.tif
- Supplementary Figures/Fig36.tif
- Supplementary Figures/Fig37.tif
- Supplementary Figures/Fig38.tif
- Supplementary Figures/Fig39.tif
- Supplementary Figures/Fig40.tif
- Supplementary Figures/Fig41.tif
- Supplementary Figures/Fig42.tif
- Supplementary Figures/Fig43.tif
- Supplementary Figures/Fig44.tif
- Supplementary Figures/Fig45.tif
- Supplementary Figures/Fig46.tif
- Supplementary Figures/Fig47.tif
- Supplementary Figures/Fig48.tif
- Supplementary Figures/Fig49.tif
- Supplementary Figures/Fig50.tif
- Supplementary Figures/Fig51.tif
- Supplementary Figures/Fig52.tif
- Supplementary Figures/Fig53.tif
- Supplementary Figures/Fig54.tif
- Supplementary Figures/Fig55.tif
- Supplementary Figures/Fig56.tif
- Supplementary Figures/Fig57.tif
- Supplementary Figures/figure title.docx
